# Supplementary material for: Chlorophyllase (PsCLH1) and light-harvesting chlorophyll a/b binding protein 1 (PsLhcb1) and PsLhcb5 maintain petal greenness in Paeonia suffruticosa ‘Lv Mu Yin Yu’
Source: J Adv Res. 2024 Sep 3;73:173–85. doi: 10.1016/j.jare.2024.09.003 (PMC12225939; doi:10.1016/j.jare.2024.09.003)
Supplement: Supplementary Data 2 [file mmc2.xlsx]

## Sheet: Table S1
Table S1 List of primers used.
Primers	Sequence (5’→ 3’)
For quantitative RT-PCR analysis
Tubulin-qRT-F	GCACCAAAGAAGTGGACGAACAAAT
Tubulin-qRT-R	AGTAAACTGTTCACTCACACGCCTG
c51249.graph_c0-qRT-F	GTGGCCTTTTTGAGAGCTGC
c51249.graph_c0-qRT-R	AGCTGGCATCTTCATACGCA
c72784.graph_c0-qRT-F	TCGTTTCATCTGGAAGCCCC
c72784.graph_c0-qRT-R	CAGTCACGATGGCCTGAACA
c27170.graph_c0-qRT-F	TCGGAAATGCTCGGAAACCC
c27170.graph_c0-qRT-R	GGCTGCCAGATTTTCAACGG
For VIGS
TRV1-F	TTACAGGTTATTTGGGCTAG
TRV1-R	CCGGGTTCAATTCCTTATC
TRV2-F	TTCACTGGGAGATGATACGC
TRV2-R	GAACCTAAAACTTCAGACACGG
pTRV2-PsCLH1-F	gtgagtaaggttaccgaattcTGAAACAGGACCCTTGAGCG
pTRV2-PsCLH1-R	gagacgcgtgagctcggtaccGAGGCCTTCGGATAACCACCTT
pTRV2-PsLhcb1-F	gtgagtaaggttaccgaattcCCACTCGTCTGCCTTCATGTC
pTRV2-PsLhcb1-R	gagacgcgtgagctcggtaccTCGAGCTCGCGGTTCTTG
pTRV2-PsLhcb5-F	gtgagtaaggttaccgaattcGAGTTCTCTGGCAGCATCTAGG
pTRV2-PsLhcb5-R	gagacgcgtgagctcggtaccAAGTCCAAAGGGATCGTAACC
For overexpression
pSuper1300-PsCLH1-F	cgactctagtctagaaagcttTGAAACAGGACCCTTGAGCG
pSuper1300-PsCLH1-R	gcccttgctcaccatggtaccAGCAGCTCTCAAAAAGGCCA
pSuper1300-PsLhcb1-F	cgactctagtctagaaagcttATGTCTGCTTCTACAATGGCTCTCT
pSuper1300-PsLhcb1-R	gcccttgctcaccatggtaccTCACTTGCCGGGGACAAA
pSuper1300-PsLhcb5-F	cgactctagtctagaaagcttTCGGAAATGCTCGGAAACCC
pSuper1300-PsLhcb5-R	gcccttgctcaccatggtaccGGCTGCCAGATTTTCAACGG

## Sheet: Table S2
Table S2 Summary of transcriptome sequencing data.
Stage	S1	S3	S5
Read Number	24216818	22361288	21026566
Base Number	7210926186	6673026500	6279727802
Q20 (%)	0.9809	0.9824	0.9815
GC (%)	0.4687	0.4532	0.4501
Q30 (%)	0.9448	0.9478	0.9454
Mapped Reads	19880252	18966511	17826638
Mapped Ratio	0.8209	0.8482	0.8478
Uniq mapped Reads	15053507	13516907	12901336
Uniq mapped Ratio	0.7572	0.7127	0.7237
Multi mapped Reads	4826745	5449604	4925302
Multi mapped Ratio	0.2428	0.2873	0.2763

## Sheet: Table S3
Table S3 The expression levels of genes related to Chl degradation in P. suffruticosa ‘LMYY’ petals.
Gene	FPKM			S3 vs S5	Description
	S1	S3	S5	Log2Fold change
CAO
c41099.graph_c0	8.29	23.21	5.01	-1.78186	Chlorophyllide a oxygenase [Arabidopsis thaliana]
NYC1
c75070.graph_c0	15.55	47.22	168.7	2.26217	Probable chlorophyll(ide) b reductase NYC1 [Oryza sativa]
CS
c75307.graph_c0	46.97	42.02	5.31	-2.54923	Chlorophyll synthase [Arabidopsis thaliana]
CLH
c64639.graph_c0	13.37	28.6	5.28	-2.00663	Chlorophyllase-2 [Arabidopsis thaliana]
c67061.graph_c0	68.57	95.64	67.26	-0.0917813	Chlorophyllase-1 [Arabidopsis thaliana]
c51249.graph_c0	0	3.47	0.14	-3.3091	Chlorophyllase-2 [Arabidopsis thaliana]
HCAR
c68087.graph_c0	5.02	12.28	5.87	-0.621451	7-hydroxymethyl chlorophyll a reductase [Arabidopsis thaliana]
SGR
c61812.graph_c0	1.34	48.11	805.47	4.48282	Protein STAY-GREEN homolog [Capsicum annuum]
SGRL
c34799.graph_c0	15.58	4.93	1.22	-1.51561	Magnesium dechelatase SGRL [Arabidopsis thaliana]
PPH
c74007.graph_c0	2.11	3.17	2.3	-0.0430963	Pheophytinase [Arabidopsis thaliana]
c69857.graph_c0	11.37	8.94	4.04	-1.44143	Pheophytinase [Hevea brasiliensis]
c59052.graph_c0	3.13	10.95	12.19	0.571694	Pheophytinase [Arabidopsis thaliana]
c55729.graph_c0	3.27	67.28	128.38	1.3572	Pheophytinase [Arabidopsis thaliana]
PAO
c67358.graph_c0	23.66	137.39	46.9	-1.12437	Pheophorbide a oxygenase [Nyssa sinensis]
c73597.graph_c0	5.82	61.43	119.47	1.39468	Pheophorbide a oxygenase [Arabidopsis thaliana]
c71106.graph_c0	8.87	30.19	5.79	-1.94893	Pheophorbide a oxygenase [Davidia involucrata]
RCCR
c47317.graph_c0	8.5	24.04	13.75	-0.389663	Red chlorophyll catabolite reductase [Arabidopsis thaliana]

## Sheet: Table S4
Table S4 The expression levels of genes related to anthocyanin biosynthesis in P. suffruticosa ‘LMYY’ petals.
Gene	FPKM			S3 vs S5	Description
	S1	S3	S5	Log2Fold change
CHS
c66562.graph_c0	4.28	3.76	0.11	-3.9914	Chalcone synthase [Paeonia suffruticosa]
c27193.graph_c0	1296.72	1067.17	436.11	-0.868373	Chalcone synthase [Paeonia suffruticosa]
CHI
c61810.graph_c0	205.87	396.45	37.4	-2.9883	Chalcone--flavonone isomerase [Paeonia delavayi]
c35230.graph_c0	161.01	770.79	6.34	-6.49695	Chalcone isomerase [Paeonia suffruticosa]
c69025.graph_c0	16.58	22.2	10.96	-0.596037	Chalcone isomerase [Corchorus olitorius]
F3H
c55966.graph_c0	3.59	7.2	23.64	2.56425	Flavanone 3-hydroxylase [Camptotheca acuminata]
c27200.graph_c0	91.42	531.33	534.75	0.433562	Flavanone 3-hydroxylase [Paeonia suffruticosa]
F3'H
c55772.graph_c0	51.08	192.08	0.18	-9.32854	Flavonoid 3'-hydroxylase 1 [Paeonia lutea]
DFR
c62691.graph_c0	89.35	6.76	0.32	-3.70214	Dihydroflavonol-4-reductase [Paeonia suffruticosa]
c74629.graph_c2	35.05	46.95	26.75	-0.500948	Putative dihydroflavonol-4-reductase [Morus notabilis]
ANS
c65430.graph_c0	66.76	29.27	9.15	-1.25559	Anthocyanidin synthase [Paeonia suffruticosa]
FLS
c41280.graph_c0	3.17	3.36	0	-4.9364	Flavonol synthase [Paeonia lactiflora]
FLS/F3H
c69095.graph_c0	73.99	105.94	40.71	-1.0586	Flavonol synthase/flavanone 3-hydroxylase-like [Quercus lobata]
c27863.graph_c0	139.56	37.82	5.23	-2.42079	Flavonol synthase/flavanone 3-hydroxylase [Petunia hybrida]

## Sheet: Table S5
Table S5 The expression levels of Lhcs in P. suffruticosa ‘LMYY’ petals.
Gene	FPKM			S3 vs S5	Description
	S1	S3	S5	Log2Fold change
c47957.graph_c0	41.24	301.9	15.91	-3.82476	Chlorophyll a-b binding protein [Petunia hybrida]
c34994.graph_c0	63.34	205.36	5.62	-4.7587	Chlorophyll a-b binding protein CP24 10A [Solanum lycopersicum]
c74910.graph_c0	21.38	313.56	17.29	-3.75677	Photosystem I chlorophyll a/b-binding protein 3-1 [Arabidopsis thaliana]
c27252.graph_c0	47.53	137.24	4.23	-4.58001	Chlorophyll a-b binding protein 4 [Arabidopsis thaliana]
c74899.graph_c0	51.06	506.13	37.37	-3.34343	Chlorophyll a-b binding protein CP29.1 [Arabidopsis thaliana]
c72784.graph_c0	187.47	1684.5	33.15	-5.24372	Chlorophyll a-b binding protein 40 [Nicotiana tabacum]
c27170.graph_c0	161.13	685.09	12.79	-5.32359	Chlorophyll a-b binding protein CP26 [Arabidopsis thaliana]

## Sheet: Table S6
Table S6 List of the putative motifs of Lhcs proteins.
Motif	Width	Best possible match
1	29	GFFVQAIVTGKGPLENLADHLADPVHNNI
2	50	YLTGEFPGDYGFDPAGLSADPETFAKNRELEVIHCRWAMLGALGCVFPEL
3	50	EAVWFKAGAQIFSEGGLDYLGNPSLVHAQSILAIWATQVILMGAVEGYRV
4	50	NPVPWGNLPTILAIEFLAIAFVEHQRSMEKDPEKKKYPGGAFDPLGYSKD
5	29	PLGLADDPEAFAELKVKEIKNGRLAMFSM
6	21	LGLGNWLKAQEWAAVPGGQAT
7	11	GDIJYPGGVFD
8	21	SPWYGPDRPKYLGPFSGETPS
9	50	NTPSWYDAGEYEYFADPTTLFVVELILMGWVEGRRWQDIIKPGSVNKDPI
10	11	WAYATNFVPGK
